# Supplementary material for: Large-Scale Evaluation of Maize Germplasm for Low-Phosphorus Tolerance
Source: PLoS One. 2015 May 4;10(5):e0124212. doi: 10.1371/journal.pone.0124212 (PMC4418814; doi:10.1371/journal.pone.0124212)
Supplement: S1 Table — Notes: a, Population type: the accessions could be classified into five population types, including C5 RIL, C6 RIL, IL, Trop and Temp; b, There are the two different ecotypes: Tropical/subtropical and temperate; c, Selection-1: selection based on LPTI, S—sensitive to LP stress, T—tolerant to LP stress; d, Selection-2: selection based on LPTI and LPPI, TG: tolerant and good-performance group; SP: sensitive and poor-performance group; e, the ranking of LP tolerance was based on LPTI value, and larger value means greater tolerance to LP stress. (XLSX) [file pone.0124212.s004.xlsx]

## Sheet: Sheet1
S1 Table. The accession used for LP tolerance screening and classification of their tolerance to LP stress
Names	Population Typea	Ecotypeb	Selection-1c	Selection-2d	Rankinge
C5 RIL 2	C5 RIL	Tropical/subtropical	S		29
C5 RIL 3	C5 RIL	Tropical/subtropical			502
C5 RIL 4	C5 RIL	Tropical/subtropical			721
C5 RIL 5	C5 RIL	Tropical/subtropical			74
C5 RIL 6	C5 RIL	Tropical/subtropical			645
C5 RIL 8	C5 RIL	Tropical/subtropical			147
C5 RIL 9	C5 RIL	Tropical/subtropical			59
C5 RIL 10	C5 RIL	Tropical/subtropical	S		34
C5 RIL 11	C5 RIL	Tropical/subtropical			92
C5 RIL 12	C5 RIL	Tropical/subtropical			60
C5 RIL 17	C5 RIL	Tropical/subtropical			103
C5 RIL 18	C5 RIL	Tropical/subtropical			528
C5 RIL 19	C5 RIL	Tropical/subtropical			216
C5 RIL 20	C5 RIL	Tropical/subtropical	T		819
C5 RIL 21	C5 RIL	Tropical/subtropical			202
C5 RIL 24	C5 RIL	Tropical/subtropical	S		26
C5 RIL 26	C5 RIL	Tropical/subtropical	T		808
C5 RIL 27	C5 RIL	Tropical/subtropical			320
C5 RIL 28	C5 RIL	Tropical/subtropical			63
C5 RIL 29	C5 RIL	Tropical/subtropical			43
C5 RIL 31	C5 RIL	Tropical/subtropical			161
C5 RIL 32	C5 RIL	Tropical/subtropical			430
C5 RIL 34	C5 RIL	Tropical/subtropical			222
C5 RIL 35	C5 RIL	Tropical/subtropical			172
C5 RIL 36	C5 RIL	Tropical/subtropical			627
C5 RIL 38	C5 RIL	Tropical/subtropical			153
C5 RIL 39	C5 RIL	Tropical/subtropical			608
C5 RIL 40	C5 RIL	Tropical/subtropical			263
C5 RIL 41	C5 RIL	Tropical/subtropical			46
C5 RIL 42	C5 RIL	Tropical/subtropical			93
C5 RIL 44	C5 RIL	Tropical/subtropical			238
C5 RIL 45	C5 RIL	Tropical/subtropical			85
C5 RIL 46	C5 RIL	Tropical/subtropical			253
C5 RIL 47	C5 RIL	Tropical/subtropical			436
C5 RIL 48	C5 RIL	Tropical/subtropical	S		6
C5 RIL 49	C5 RIL	Tropical/subtropical			226
C5 RIL 52	C5 RIL	Tropical/subtropical			702
C5 RIL 53	C5 RIL	Tropical/subtropical			150
C5 RIL 55	C5 RIL	Tropical/subtropical			340
C5 RIL 56	C5 RIL	Tropical/subtropical			57
C5 RIL 57	C5 RIL	Tropical/subtropical			183
C5 RIL 59	C5 RIL	Tropical/subtropical	S		15
C5 RIL 61	C5 RIL	Tropical/subtropical			323
C5 RIL 63	C5 RIL	Tropical/subtropical	S		38
C5 RIL 64	C5 RIL	Tropical/subtropical			748
C5 RIL 65	C5 RIL	Tropical/subtropical			203
C5 RIL 66	C5 RIL	Tropical/subtropical			142
C5 RIL 67	C5 RIL	Tropical/subtropical			734
C5 RIL 68	C5 RIL	Tropical/subtropical			451
C5 RIL 70	C5 RIL	Tropical/subtropical			332
C5 RIL 74	C5 RIL	Tropical/subtropical			114
C5 RIL 78	C5 RIL	Tropical/subtropical			167
C5 RIL 79	C5 RIL	Tropical/subtropical			56
C5 RIL 80	C5 RIL	Tropical/subtropical			705
C5 RIL 81	C5 RIL	Tropical/subtropical			530
C5 RIL 82	C5 RIL	Tropical/subtropical			508
C5 RIL 84	C5 RIL	Tropical/subtropical			612
C5 RIL 86	C5 RIL	Tropical/subtropical			241
C5 RIL 87	C5 RIL	Tropical/subtropical	S		24
C5 RIL 88	C5 RIL	Tropical/subtropical			458
C5 RIL 89	C5 RIL	Tropical/subtropical			154
C5 RIL 90	C5 RIL	Tropical/subtropical			100
C5 RIL 92	C5 RIL	Tropical/subtropical			516
C5 RIL 93	C5 RIL	Tropical/subtropical			444
C5 RIL 94	C5 RIL	Tropical/subtropical			391
C5 RIL 95	C5 RIL	Tropical/subtropical			574
C5 RIL 96	C5 RIL	Tropical/subtropical			73
C5 RIL 99	C5 RIL	Tropical/subtropical			90
C5 RIL 101	C5 RIL	Tropical/subtropical			127
C5 RIL 103	C5 RIL	Tropical/subtropical			47
C5 RIL 104	C5 RIL	Tropical/subtropical			415
C5 RIL 106	C5 RIL	Tropical/subtropical			399
C5 RIL 107	C5 RIL	Tropical/subtropical			129
C5 RIL 108	C5 RIL	Tropical/subtropical			527
C5 RIL 113	C5 RIL	Tropical/subtropical			188
C5 RIL 114	C5 RIL	Tropical/subtropical			518
C5 RIL 117	C5 RIL	Tropical/subtropical	S		37
C5 RIL 118	C5 RIL	Tropical/subtropical			64
C5 RIL 119	C5 RIL	Tropical/subtropical			378
C5 RIL 120	C5 RIL	Tropical/subtropical			638
C5 RIL 121	C5 RIL	Tropical/subtropical			279
C5 RIL 122	C5 RIL	Tropical/subtropical			306
C5 RIL 124	C5 RIL	Tropical/subtropical			414
C5 RIL 126	C5 RIL	Tropical/subtropical			186
C5 RIL 128	C5 RIL	Tropical/subtropical			181
C5 RIL 130	C5 RIL	Tropical/subtropical			68
C5 RIL 131	C5 RIL	Tropical/subtropical	S		28
C5 RIL 133	C5 RIL	Tropical/subtropical			223
C5 RIL 134	C5 RIL	Tropical/subtropical			497
C5 RIL 135	C5 RIL	Tropical/subtropical			485
C5 RIL 137	C5 RIL	Tropical/subtropical			482
C5 RIL 138	C5 RIL	Tropical/subtropical			475
C5 RIL 139	C5 RIL	Tropical/subtropical			51
C5 RIL 140	C5 RIL	Tropical/subtropical			190
C5 RIL 141	C5 RIL	Tropical/subtropical			778
C5 RIL 142	C5 RIL	Tropical/subtropical	S		39
C5 RIL 145	C5 RIL	Tropical/subtropical			388
C5 RIL 146	C5 RIL	Tropical/subtropical			78
C5 RIL 151	C5 RIL	Tropical/subtropical			168
C5 RIL 153	C5 RIL	Tropical/subtropical			115
C5 RIL 155	C5 RIL	Tropical/subtropical			210
C5 RIL 156	C5 RIL	Tropical/subtropical			228
C5 RIL 157	C5 RIL	Tropical/subtropical			184
C5 RIL 158	C5 RIL	Tropical/subtropical			607
C5 RIL 159	C5 RIL	Tropical/subtropical			346
C5 RIL 161	C5 RIL	Tropical/subtropical			136
C5 RIL 162	C5 RIL	Tropical/subtropical			44
C5 RIL 163	C5 RIL	Tropical/subtropical			427
C5 RIL 164	C5 RIL	Tropical/subtropical			542
C5 RIL 165	C5 RIL	Tropical/subtropical	S		9
C5 RIL 166	C5 RIL	Tropical/subtropical			666
C5 RIL 169	C5 RIL	Tropical/subtropical			376
C5 RIL 170	C5 RIL	Tropical/subtropical			230
C5 RIL 171	C5 RIL	Tropical/subtropical			89
C5 RIL 172	C5 RIL	Tropical/subtropical	S		12
C5 RIL 173	C5 RIL	Tropical/subtropical	S		32
C5 RIL 174	C5 RIL	Tropical/subtropical	S		4
C5 RIL 176	C5 RIL	Tropical/subtropical			405
C5 RIL 177	C5 RIL	Tropical/subtropical			364
C5 RIL 178	C5 RIL	Tropical/subtropical	S		33
C5 RIL 181	C5 RIL	Tropical/subtropical			312
C5 RIL 182	C5 RIL	Tropical/subtropical			194
C5 RIL 183	C5 RIL	Tropical/subtropical			291
C5 RIL 184	C5 RIL	Tropical/subtropical			445
C5 RIL 186	C5 RIL	Tropical/subtropical			416
C5 RIL 187	C5 RIL	Tropical/subtropical			204
C5 RIL 188	C5 RIL	Tropical/subtropical			450
C5 RIL 189	C5 RIL	Tropical/subtropical			563
C5 RIL 191	C5 RIL	Tropical/subtropical			447
C5 RIL 192	C5 RIL	Tropical/subtropical			151
C5 RIL 193	C5 RIL	Tropical/subtropical			358
C5 RIL 194	C5 RIL	Tropical/subtropical			620
C5 RIL 195	C5 RIL	Tropical/subtropical			75
C5 RIL 197	C5 RIL	Tropical/subtropical			281
C5 RIL 198	C5 RIL	Tropical/subtropical			522
C5 RIL 199	C5 RIL	Tropical/subtropical			143
C5 RIL 200	C5 RIL	Tropical/subtropical			353
C5 RIL 203	C5 RIL	Tropical/subtropical			632
C5 RIL 204	C5 RIL	Tropical/subtropical			669
C5 RIL 205	C5 RIL	Tropical/subtropical			119
C5 RIL 206	C5 RIL	Tropical/subtropical	S		3
C5 RIL 207	C5 RIL	Tropical/subtropical			239
C5 RIL 208	C5 RIL	Tropical/subtropical			499
C5 RIL 210	C5 RIL	Tropical/subtropical			102
C5 RIL 211	C5 RIL	Tropical/subtropical			45
C5 RIL 213	C5 RIL	Tropical/subtropical			65
C5 RIL 214	C5 RIL	Tropical/subtropical			483
C5 RIL 215	C5 RIL	Tropical/subtropical			389
C5 RIL 216	C5 RIL	Tropical/subtropical	S		30
C5 RIL 217	C5 RIL	Tropical/subtropical	S	SP	2
C5 RIL 218	C5 RIL	Tropical/subtropical			314
C5 RIL 219	C5 RIL	Tropical/subtropical			479
C5 RIL 220	C5 RIL	Tropical/subtropical			107
C5 RIL 223	C5 RIL	Tropical/subtropical	S		7
C5 RIL 224	C5 RIL	Tropical/subtropical			225
C5 RIL 225	C5 RIL	Tropical/subtropical			569
C5 RIL 226	C5 RIL	Tropical/subtropical			58
C5 RIL 227	C5 RIL	Tropical/subtropical			272
C5 RIL 229	C5 RIL	Tropical/subtropical			321
C5 RIL 230	C5 RIL	Tropical/subtropical			433
C5 RIL 232	C5 RIL	Tropical/subtropical			99
C5 RIL 233	C5 RIL	Tropical/subtropical			72
C5 RIL 236	C5 RIL	Tropical/subtropical			725
C5 RIL 238	C5 RIL	Tropical/subtropical			52
C5 RIL 239	C5 RIL	Tropical/subtropical			214
C5 RIL 240	C5 RIL	Tropical/subtropical			178
C5 RIL 241	C5 RIL	Tropical/subtropical	S		27
C5 RIL 243	C5 RIL	Tropical/subtropical			126
C5 RIL 244	C5 RIL	Tropical/subtropical			434
C5 RIL 245	C5 RIL	Tropical/subtropical			707
C6 RIL 3	C6 RIL	Tropical/subtropical			384
C6 RIL 5	C6 RIL	Tropical/subtropical			750
C6 RIL 7	C6 RIL	Tropical/subtropical			599
C6 RIL 10	C6 RIL	Tropical/subtropical			491
C6 RIL 14	C6 RIL	Tropical/subtropical	T		794
C6 RIL 15	C6 RIL	Tropical/subtropical			703
C6 RIL 19	C6 RIL	Tropical/subtropical	T		825
C6 RIL 21	C6 RIL	Tropical/subtropical			392
C6 RIL 23	C6 RIL	Tropical/subtropical			514
C6 RIL 24	C6 RIL	Tropical/subtropical			784
C6 RIL 25	C6 RIL	Tropical/subtropical			695
C6 RIL 28	C6 RIL	Tropical/subtropical			774
C6 RIL 29	C6 RIL	Tropical/subtropical			636
C6 RIL 30	C6 RIL	Tropical/subtropical			658
C6 RIL 31	C6 RIL	Tropical/subtropical			771
C6 RIL 32	C6 RIL	Tropical/subtropical			276
C6 RIL 33	C6 RIL	Tropical/subtropical			693
C6 RIL 36	C6 RIL	Tropical/subtropical	T	TG	822
C6 RIL 39	C6 RIL	Tropical/subtropical			696
C6 RIL 40	C6 RIL	Tropical/subtropical	T	TG	802
C6 RIL 42	C6 RIL	Tropical/subtropical			715
C6 RIL 47	C6 RIL	Tropical/subtropical			746
C6 RIL 49	C6 RIL	Tropical/subtropical			582
C6 RIL 50	C6 RIL	Tropical/subtropical			609
C6 RIL 52	C6 RIL	Tropical/subtropical			550
C6 RIL 53	C6 RIL	Tropical/subtropical			740
C6 RIL 57	C6 RIL	Tropical/subtropical			717
C6 RIL 58	C6 RIL	Tropical/subtropical			242
C6 RIL 59	C6 RIL	Tropical/subtropical			583
C6 RIL 60	C6 RIL	Tropical/subtropical			591
C6 RIL 64	C6 RIL	Tropical/subtropical			668
C6 RIL 66	C6 RIL	Tropical/subtropical			700
C6 RIL 68	C6 RIL	Tropical/subtropical			684
C6 RIL 69	C6 RIL	Tropical/subtropical			504
C6 RIL 70	C6 RIL	Tropical/subtropical			506
C6 RIL 72	C6 RIL	Tropical/subtropical			517
C6 RIL 74	C6 RIL	Tropical/subtropical	T	TG	789
C6 RIL 76	C6 RIL	Tropical/subtropical			701
C6 RIL 79	C6 RIL	Tropical/subtropical			370
C6 RIL 83	C6 RIL	Tropical/subtropical			759
C6 RIL 85	C6 RIL	Tropical/subtropical			419
C6 RIL 94	C6 RIL	Tropical/subtropical			763
C6 RIL 97	C6 RIL	Tropical/subtropical			647
C6 RIL 103	C6 RIL	Tropical/subtropical	T	TG	807
C6 RIL 104	C6 RIL	Tropical/subtropical			758
C6 RIL 107	C6 RIL	Tropical/subtropical			577
C6 RIL 108	C6 RIL	Tropical/subtropical			598
C6 RIL 109	C6 RIL	Tropical/subtropical			548
C6 RIL 112	C6 RIL	Tropical/subtropical			745
C6 RIL 113	C6 RIL	Tropical/subtropical			592
C6 RIL 115	C6 RIL	Tropical/subtropical			379
C6 RIL 116	C6 RIL	Tropical/subtropical	T		791
C6 RIL 117	C6 RIL	Tropical/subtropical			250
C6 RIL 120	C6 RIL	Tropical/subtropical			580
C6 RIL 121	C6 RIL	Tropical/subtropical			545
C6 RIL 123	C6 RIL	Tropical/subtropical			315
C6 RIL 127	C6 RIL	Tropical/subtropical			663
C6 RIL 131	C6 RIL	Tropical/subtropical			120
C6 RIL 134	C6 RIL	Tropical/subtropical			557
C6 RIL 135	C6 RIL	Tropical/subtropical			173
C6 RIL 138	C6 RIL	Tropical/subtropical			248
C6 RIL 139	C6 RIL	Tropical/subtropical			383
C6 RIL 140	C6 RIL	Tropical/subtropical			722
C6 RIL 141	C6 RIL	Tropical/subtropical			257
C6 RIL 142	C6 RIL	Tropical/subtropical			398
C6 RIL 143	C6 RIL	Tropical/subtropical			586
C6 RIL 144	C6 RIL	Tropical/subtropical			643
C6 RIL 145	C6 RIL	Tropical/subtropical	T		787
C6 RIL 146	C6 RIL	Tropical/subtropical			137
C6 RIL 147	C6 RIL	Tropical/subtropical			371
C6 RIL 148	C6 RIL	Tropical/subtropical			649
C6 RIL 150	C6 RIL	Tropical/subtropical			691
C6 RIL 151	C6 RIL	Tropical/subtropical			292
C6 RIL 153	C6 RIL	Tropical/subtropical			606
C6 RIL 156	C6 RIL	Tropical/subtropical			708
C6 RIL 160	C6 RIL	Tropical/subtropical			295
C6 RIL 161	C6 RIL	Tropical/subtropical			438
C6 RIL 162	C6 RIL	Tropical/subtropical			559
C6 RIL 163	C6 RIL	Tropical/subtropical			731
C6 RIL 164	C6 RIL	Tropical/subtropical			711
C6 RIL 169	C6 RIL	Tropical/subtropical			648
C6 RIL 171	C6 RIL	Tropical/subtropical			744
C6 RIL 172	C6 RIL	Tropical/subtropical			755
C6 RIL 173	C6 RIL	Tropical/subtropical	T		816
C6 RIL 174	C6 RIL	Tropical/subtropical			775
C6 RIL 175	C6 RIL	Tropical/subtropical			743
C6 RIL 176	C6 RIL	Tropical/subtropical			762
C6 RIL 179	C6 RIL	Tropical/subtropical			752
C6 RIL 181	C6 RIL	Tropical/subtropical			685
C6 RIL 184	C6 RIL	Tropical/subtropical			264
C6 RIL 187	C6 RIL	Tropical/subtropical			728
C6 RIL 189	C6 RIL	Tropical/subtropical			442
C6 RIL 190	C6 RIL	Tropical/subtropical			495
C6 RIL 192	C6 RIL	Tropical/subtropical			441
C6 RIL 193	C6 RIL	Tropical/subtropical			760
C6 RIL 203	C6 RIL	Tropical/subtropical			101
C6 RIL 204	C6 RIL	Tropical/subtropical			777
C6 RIL 205	C6 RIL	Tropical/subtropical			555
C6 RIL 206	C6 RIL	Tropical/subtropical			501
C6 RIL 207	C6 RIL	Tropical/subtropical			575
C6 RIL 211	C6 RIL	Tropical/subtropical			626
C6 RIL 212	C6 RIL	Tropical/subtropical			757
C6 RIL 217	C6 RIL	Tropical/subtropical			590
C6 RIL 218	C6 RIL	Tropical/subtropical			357
C6 RIL 219	C6 RIL	Tropical/subtropical			123
C6 RIL 220	C6 RIL	Tropical/subtropical			322
C6 RIL 225	C6 RIL	Tropical/subtropical			578
C6 RIL 230	C6 RIL	Tropical/subtropical			348
C6 RIL 231	C6 RIL	Tropical/subtropical			240
C6 RIL 232	C6 RIL	Tropical/subtropical			374
C6 RIL 234	C6 RIL	Tropical/subtropical	T	TG	818
C6 RIL 235	C6 RIL	Tropical/subtropical			359
C6 RIL 236	C6 RIL	Tropical/subtropical			687
C6 RIL 238	C6 RIL	Tropical/subtropical			780
C6 RIL 239	C6 RIL	Tropical/subtropical			737
C6 RIL 241	C6 RIL	Tropical/subtropical			704
C6 RIL 243	C6 RIL	Tropical/subtropical			674
C6 RIL 245	C6 RIL	Tropical/subtropical			534
C6 RIL 249	C6 RIL	Tropical/subtropical			587
C6 RIL 253	C6 RIL	Tropical/subtropical			218
C6 RIL 258	C6 RIL	Tropical/subtropical	T		814
C6 RIL 261	C6 RIL	Tropical/subtropical			729
C6 RIL 262	C6 RIL	Tropical/subtropical	T	TG	798
C6 RIL 265	C6 RIL	Tropical/subtropical			753
C6 RIL 267	C6 RIL	Tropical/subtropical	T	TG	821
C6 RIL 268	C6 RIL	Tropical/subtropical			613
C6 RIL 270	C6 RIL	Tropical/subtropical	T		793
C6 RIL 272	C6 RIL	Tropical/subtropical			664
C6 RIL 273	C6 RIL	Tropical/subtropical	T		786
C6 RIL 275	C6 RIL	Tropical/subtropical			698
C6 RIL 276	C6 RIL	Tropical/subtropical	T	TG	801
C6 RIL 282	C6 RIL	Tropical/subtropical			271
C6 RIL 283	C6 RIL	Tropical/subtropical			644
C6 RIL 284	C6 RIL	Tropical/subtropical			305
C6 RIL 286	C6 RIL	Tropical/subtropical			511
C6 RIL 287	C6 RIL	Tropical/subtropical			764
C6 RIL 288	C6 RIL	Tropical/subtropical			633
C6 RIL 289	C6 RIL	Tropical/subtropical			617
C6 RIL 291	C6 RIL	Tropical/subtropical			719
C6 RIL 292	C6 RIL	Tropical/subtropical			471
C6 RIL 293	C6 RIL	Tropical/subtropical			484
C6 RIL 295	C6 RIL	Tropical/subtropical			720
C6 RIL 297	C6 RIL	Tropical/subtropical			301
C6 RIL 298	C6 RIL	Tropical/subtropical			697
C6 RIL 300	C6 RIL	Tropical/subtropical			463
C6 RIL 303	C6 RIL	Tropical/subtropical			600
C6 RIL 310	C6 RIL	Tropical/subtropical			741
C6 RIL 314	C6 RIL	Tropical/subtropical			486
C6 RIL 315	C6 RIL	Tropical/subtropical			488
C6 RIL 316	C6 RIL	Tropical/subtropical			783
C6 RIL 317	C6 RIL	Tropical/subtropical			509
C6 RIL 318	C6 RIL	Tropical/subtropical			678
C6 RIL 319	C6 RIL	Tropical/subtropical			431
C6 RIL 321	C6 RIL	Tropical/subtropical			634
C6 RIL 322	C6 RIL	Tropical/subtropical	S		41
C6 RIL 327	C6 RIL	Tropical/subtropical	T		809
C6 RIL 328	C6 RIL	Tropical/subtropical			768
C6 RIL 330	C6 RIL	Tropical/subtropical			629
C6 RIL 332	C6 RIL	Tropical/subtropical			605
C6 RIL 333	C6 RIL	Tropical/subtropical	T		805
C6 RIL 335	C6 RIL	Tropical/subtropical			673
C6 RIL 336	C6 RIL	Tropical/subtropical			622
C6 RIL 339	C6 RIL	Tropical/subtropical			653
C6 RIL 340	C6 RIL	Tropical/subtropical	T		813
C6 RIL 341	C6 RIL	Tropical/subtropical			537
C6 RIL 342	C6 RIL	Tropical/subtropical			565
C6 RIL 344	C6 RIL	Tropical/subtropical			505
C6 RIL 346	C6 RIL	Tropical/subtropical			300
C6 RIL 347	C6 RIL	Tropical/subtropical			656
C6 RIL 348	C6 RIL	Tropical/subtropical			661
C6 RIL 349	C6 RIL	Tropical/subtropical			641
C6 RIL 352	C6 RIL	Tropical/subtropical			785
C6 RIL 354	C6 RIL	Tropical/subtropical			570
C6 RIL 355	C6 RIL	Tropical/subtropical			390
C6 RIL 356	C6 RIL	Tropical/subtropical			713
C6 RIL 358	C6 RIL	Tropical/subtropical			662
C6 RIL 361	C6 RIL	Tropical/subtropical			566
C6 RIL 362	C6 RIL	Tropical/subtropical	T	TG	811
C6 RIL 366	C6 RIL	Tropical/subtropical	T	TG	788
C6 RIL 368	C6 RIL	Tropical/subtropical	T	TG	820
C6 RIL 372	C6 RIL	Tropical/subtropical			564
C6 RIL 379	C6 RIL	Tropical/subtropical	T		797
C6 RIL 381	C6 RIL	Tropical/subtropical			421
C6 RIL 382	C6 RIL	Tropical/subtropical			677
C6 RIL 388	C6 RIL	Tropical/subtropical			584
C6 RIL 391	C6 RIL	Tropical/subtropical			679
C6 RIL 392	C6 RIL	Tropical/subtropical			727
C6 RIL 394	C6 RIL	Tropical/subtropical	T		790
C6 RIL 395	C6 RIL	Tropical/subtropical			496
C6 RIL 398	C6 RIL	Tropical/subtropical			781
C6 RIL 400	C6 RIL	Tropical/subtropical			369
C6 RIL 402	C6 RIL	Tropical/subtropical			289
C6 RIL 403	C6 RIL	Tropical/subtropical			712
CXS1	IL	Temperate			422
CXS10	IL	Temperate			646
CXS100	IL	Temperate	T		803
CXS101	IL	Temperate			86
CXS102	IL	Temperate			480
CXS103	IL	Temperate			166
CXS104	IL	Temperate			159
CXS105	IL	Temperate			310
CXS106	IL	Temperate			174
CXS107	IL	Temperate			329
CXS108	IL	Temperate			270
CXS109	IL	Temperate			80
CXS11	IL	Temperate			336
CXS110	IL	Temperate			134
CXS111	IL	Temperate			217
CXS112	IL	Temperate			689
CXS113	IL	Temperate			215
CXS114	IL	Temperate			139
CXS116	IL	Temperate			476
CXS117	IL	Temperate			309
CXS118	IL	Temperate			255
CXS119	IL	Temperate			94
CXS12	IL	Temperate			293
CXS120	IL	Temperate			328
CXS121	IL	Temperate			671
CXS122	IL	Temperate			556
CXS123	IL	Temperate			489
CXS124	IL	Temperate			67
CXS125	IL	Temperate			284
CXS126	IL	Temperate			195
CXS127	IL	Temperate			338
CXS128	IL	Temperate			452
CXS129	IL	Temperate			507
CXS13	IL	Temperate			49
CXS130	IL	Temperate			675
CXS131	IL	Temperate			334
CXS132	IL	Temperate	S		21
CXS133	IL	Temperate			544
CXS134	IL	Temperate			395
CXS135	IL	Temperate	S		22
CXS136	IL	Temperate			118
CXS137	IL	Temperate			478
CXS138	IL	Temperate			446
CXS139	IL	Temperate			342
CXS140	IL	Temperate			552
CXS141	IL	Temperate			237
CXS142	IL	Temperate			461
CXS143	IL	Temperate			667
CXS144	IL	Temperate			631
CXS145	IL	Temperate			251
CXS146	IL	Temperate			243
CXS148	IL	Temperate			597
CXS15	IL	Temperate			738
CXS150	IL	Temperate			529
CXS151	IL	Temperate			655
CXS152	IL	Temperate			751
CXS153	IL	Temperate			267
CXS154	IL	Temperate			766
CXS155	IL	Temperate			472
CXS156	IL	Temperate			249
CXS157	IL	Temperate			235
CXS158	IL	Temperate			776
CXS159	IL	Temperate			454
CXS16	IL	Temperate			347
CXS160	IL	Temperate			614
CXS161	IL	Temperate			730
CXS162	IL	Temperate			182
CXS163	IL	Temperate			339
CXS164	IL	Temperate			133
CXS165	IL	Temperate			536
CXS166	IL	Temperate			435
CXS167	IL	Temperate			690
CXS168	IL	Temperate			180
CXS169	IL	Temperate			560
CXS17	IL	Temperate			589
CXS170	IL	Temperate			96
CXS18	IL	Temperate	S	SP	16
CXS19	IL	Temperate			187
CXS2	IL	Temperate			553
CXS20	IL	Temperate			108
CXS21	IL	Temperate	S	SP	17
CXS22	IL	Temperate			260
CXS23	IL	Temperate			510
CXS24	IL	Temperate	T		804
CXS26	IL	Temperate			467
CXS27	IL	Temperate			538
CXS28	IL	Temperate			355
CXS29	IL	Temperate			252
CXS3	IL	Temperate			407
CXS30	IL	Temperate			680
CXS31	IL	Temperate			535
CXS32	IL	Temperate			224
CXS33	IL	Temperate			581
CXS34	IL	Temperate			208
CXS36	IL	Temperate			144
CXS38	IL	Temperate			299
CXS39	IL	Temperate			603
CXS4	IL	Temperate			335
CXS40	IL	Temperate			298
CXS41	IL	Temperate			473
CXS42	IL	Temperate			345
CXS43	IL	Temperate			170
CXS44	IL	Temperate			531
CXS46	IL	Temperate			385
CXS47	IL	Temperate			110
CXS48	IL	Temperate			163
CXS49	IL	Temperate			779
CXS5	IL	Temperate	T		826
CXS50	IL	Temperate			602
CXS51	IL	Temperate			558
CXS52	IL	Temperate			710
CXS53	IL	Temperate			686
CXS54	IL	Temperate			487
CXS55	IL	Temperate			519
CXS56	IL	Temperate			623
CXS57	IL	Temperate			409
CXS58	IL	Temperate			290
CXS59	IL	Temperate			156
CXS6	IL	Temperate	T		817
CXS60	IL	Temperate			521
CXS61	IL	Temperate			141
CXS62	IL	Temperate			71
CXS64	IL	Temperate			88
CXS65	IL	Temperate			265
CXS66	IL	Temperate			54
CXS67	IL	Temperate	S	SP	11
CXS68	IL	Temperate			277
CXS69	IL	Temperate			455
CXS7	IL	Temperate	S	SP	19
CXS70	IL	Temperate			466
CXS71	IL	Temperate			596
CXS72	IL	Temperate			318
CXS73	IL	Temperate			275
CXS74	IL	Temperate			404
CXS75	IL	Temperate			231
CXS76	IL	Temperate			624
CXS77	IL	Temperate			98
CXS79	IL	Temperate			406
CXS8	IL	Temperate			135
CXS80	IL	Temperate			244
CXS81	IL	Temperate			233
CXS82	IL	Temperate			639
CXS83	IL	Temperate			189
CXS84	IL	Temperate			259
CXS85	IL	Temperate			245
CXS86	IL	Temperate			148
CXS87	IL	Temperate			70
CXS88	IL	Temperate			585
CXS89	IL	Temperate			258
CXS90	IL	Temperate			274
CXS91	IL	Temperate			302
CXS92	IL	Temperate	S		20
CXS93	IL	Temperate			363
CXS94	IL	Temperate			456
CXS95	IL	Temperate			192
CXS96	IL	Temperate			179
CXS97	IL	Temperate			236
CXS98	IL	Temperate			761
CXS99	IL	Temperate	S	SP	25
178	Temp	Temperate			683
273	Temp	Temperate			503
288	Temp	Temperate			87
412	Temp	Temperate			754
465	Temp	Temperate			551
485	Temp	Temperate			294
495	Temp	Temperate			652
764	Temp	Temperate			372
793	Temp	Temperate			532
912	Temp	Temperate			524
5003	Temp	Temperate			682
5213	Temp	Temperate			515
6103	Temp	Temperate			287
8001	Temp	Temperate			296
17564	Temp	Temperate			341
81565	Temp	Temperate			654
4F1	Temp	Temperate			417
634-11511	Temp	Temperate			278
698-1	Temp	Temperate			767
A318	Temp	Temperate			533
B73	Temp	Temperate			513
Chang3154	Temp	Temperate			688
Chang7-2	Temp	Temperate			325
CML509	Temp	Temperate			630
Dan3130	Temp	Temperate			618
Dan340	Temp	Temperate			131
Dan360	Temp	Temperate			547
Dan4245-1-3-1-3-1-1	Temp	Temperate			200
Dan598	Temp	Temperate			739
Dan599	Temp	Temperate			749
Dong46	Temp	Temperate			520
E28	Temp	Temperate			331
ES40	Temp	Temperate			423
F42	Temp	Temperate			554
FAPW	Temp	Temperate			418
FR19	Temp	Temperate			567
Fu746	Temp	Temperate	T		800
Han21	Temp	Temperate			205
HS12-1-R1	Temp	Temperate			642
Huangzao4	Temp	Temperate			352
Ji419	Temp	Temperate			197
Ji846	Temp	Temperate			572
Ji853	Temp	Temperate	S		40
Jing7	Temp	Temperate			526
Jinhuang96C	Temp	Temperate			601
Jiyan01-3-2-2-1-5-1	Temp	Temperate			408
LH132	Temp	Temperate			393
LH51	Temp	Temperate	T		810
Liao138	Temp	Temperate			733
Liao526-2-2-2-1-3-1	Temp	Temperate			464
Liaogu001	Temp	Temperate			425
Lv10	Temp	Temperate			111
LX9801	Temp	Temperate			477
MBNA	Temp	Temperate			657
MO17	Temp	Temperate			128
Nan21-3	Temp	Temperate			579
Nan23-32	Temp	Temperate			227
NS701	Temp	Temperate			387
O610	Temp	Temperate			400
PHG83	Temp	Temperate			443
Q-11-43	Temp	Temperate	T		824
Q-1-68	Temp	Temperate			699
Qi205	Temp	Temperate			53
Qi310	Temp	Temperate			625
Qi319	Temp	Temperate			304
R08	Temp	Temperate			541
R09	Temp	Temperate			324
RP125	Temp	Temperate			573
Shen135	Temp	Temperate			262
Shuang105	Temp	Temperate			319
Si287	Temp	Temperate			397
Si444	Temp	Temperate			247
Tie7922	Temp	Temperate			411
Va35	Temp	Temperate			665
W8304	Temp	Temperate			424
Wenhuang31413	Temp	Temperate			724
Wu314	Temp	Temperate			628
XZY364-1	Temp	Temperate			402
XZY495-1	Temp	Temperate			714
Ye478	Temp	Temperate			469
Zhao835	Temp	Temperate			562
Zheng22	Temp	Temperate			367
Zheng29	Temp	Temperate			742
Zheng30	Temp	Temperate			459
Zheng35	Temp	Temperate			723
Zhongzi01	Temp	Temperate			381
Zong31	Temp	Temperate			350
(CUBA/GUAD C1 F27-4-3-3-B-1-Bx[KILIMA ST94A]-30/MSV-03-2-10-B-2-B-B)-160-1-B-3-B	Trop	Tropical/subtropical	S		14
[(CML395/CML444)-B-4-1-3-1-B/CML395//DTPWC8F31-1-1-2-2]-5-1-2-2-BB-B-B-B	Trop	Tropical/subtropical			770
[(SML*SMQPM)*(MTL*SMQPM)]F1S6-1-25-BB-1-B	Trop	Tropical/subtropical			288
[[MSRXPOOL9]C1F2-176-4-7-X-1-B/CML206]-5-2-3-1-BBBBB-B-B-B	Trop	Tropical/subtropical			122
[CML159/[CML159/[MSRXPOOL9]C1F2-205-1(OSU23i)-5-3-X-X-1-BB]F2-3sx]-8-1-1-BB-1-B	Trop	Tropical/subtropical			234
[CML198/LPSC3H144-1-2-2-2-2-#-BB]-1-4-1-1-4-B*4-B-B-B	Trop	Tropical/subtropical			185
[CML199/[EV7992#/EV8449-SR]C1F2-334-1(OSU8i)-6-3-Sn]-B-23-2-2-B*4-B-B-B	Trop	Tropical/subtropical			79
[CML312/[TUXPSEQ]C1F2/P49-SR]F2-45-3-2-1-BB//INTA-F2-192-2-1-1-1-BBBB]-1-5-1-1-1-BBB-B-B-B	Trop	Tropical/subtropical			61
[CML312/CML445//[TUXPSEQ]C1F2/P49-SR]F2-45-3-2-1-BBB]-1-2-1-1-2-BBB-B-B-B	Trop	Tropical/subtropical			660
[CML312/MAS[MSR/312]-109-3]-B-71-3-BBB-B-B-B	Trop	Tropical/subtropical			219
[CML389/CML176]-B-29-2-2-B*5	Trop	Tropical/subtropical			124
[CML395/CML440//[LPSC3H144-1-2-2-2-4-#-BB/SC/ZM605#b-19-2-X]-1-2-X-1-1-BB]-1-2-1-1-B]-3-2-1-1-BBB-B-B-B	Trop	Tropical/subtropical			676
[CML444/CML395//DTPWC8F31-1-1-2-2-BB]-4-2-2-1-1-BB-B-B-B	Trop	Tropical/subtropical			718
[CML444/CML395//DTPWC8F31-1-1-2-2-BB]-4-2-2-1-2-BB-B-B-B	Trop	Tropical/subtropical			109
[CML444/ZSR923S4BULK-2-2-X-X-X-X-1-BB]-1-1-1-2/CML441]-1-1-1-2-BBB-B-B-B	Trop	Tropical/subtropical			199
[DRB-F2-180-2/DRB-3-4-1]-X-6-1-3-BB-2-BBBBBB-B-B-B	Trop	Tropical/subtropical			55
[DTPWC8F31-4-2-1-6/CML444//ZM521B-66-4-1-1-1-BB]-3-2-1-B-B-B	Trop	Tropical/subtropical	S		23
[DTPWC8F31-4-2-1-6-B2/CML395//[CML445/ZM621B]-2-1-2-3-1-BB]-3-2-1-1-1-2-B-B-B	Trop	Tropical/subtropical			437
[Ent320:92SEW2-77/[DMRESR-W]EarlySel-#I-2-4-B/CML386]-B-11-3-B-2-#-B*4	Trop	Tropical/subtropical			193
[LZ956441/LZ966205]-B-3-4-4-B-5-BBBBB-B-B-B	Trop	Tropical/subtropical			198
[MSRXPOOL9]C1F2-205-1(OSU23i)-5-3-X-X-1-B//EV7992/EV8449...-3-2-2-1-BBBBB-B-B-B	Trop	Tropical/subtropical			462
[SYN-USAB2/SYN-ELIB2]-12-1-1-1-B*4-B-B-B	Trop	Tropical/subtropical			76
[SYN-USAB2/SYN-ELIB2]-35-2-3-1-BBB-1-B-B	Trop	Tropical/subtropical			261
[SYN-USB2/SYN-ELIB2]-81-1-1-1-BBB-B-B-B	Trop	Tropical/subtropical			229
02SADVE2B-#-42-1-1-1-1-B-B-B	Trop	Tropical/subtropical			481
02SADVL2B-#-16-2-1-B-B-B	Trop	Tropical/subtropical			396
07A Veracruz 635	Trop	Tropical/subtropical			69
18-599	Trop	Tropical/subtropical			327
18-599(RED)	Trop	Tropical/subtropical			361
20V-18	Trop	Tropical/subtropical	S		8
622016-ZCN-2	Trop	Tropical/subtropical			145
698-3	Trop	Tropical/subtropical			354
761BB2 BCox751B-B-1-1-B-B-B-B-B-B	Trop	Tropical/subtropical			232
Ac7643	Trop	Tropical/subtropical			465
Ac7729/TZSRW	Trop	Tropical/subtropical			308
BRAZ 2309	Trop	Tropical/subtropical			449
Chuan29♀	Trop	Tropical/subtropical			706
Cixibainuo	Trop	Tropical/subtropical			121
CL-02841 Ac8928-40-1-1-1-1-B	Trop	Tropical/subtropical			410
CL-04934 (P49C2H12-5-4xP23C2-11-1)-2-2-2-B*10	Trop	Tropical/subtropical			394
CML103	Trop	Tropical/subtropical			130
CML108	Trop	Tropical/subtropical			207
CML114	Trop	Tropical/subtropical			439
CML115	Trop	Tropical/subtropical			211
CML116	Trop	Tropical/subtropical			525
CML118	Trop	Tropical/subtropical			635
CML122	Trop	Tropical/subtropical			164
CML127	Trop	Tropical/subtropical			426
CML130	Trop	Tropical/subtropical			160
CML133	Trop	Tropical/subtropical			307
CML134	Trop	Tropical/subtropical			356
CML135	Trop	Tropical/subtropical			366
CML139	Trop	Tropical/subtropical			273
CML161	Trop	Tropical/subtropical			313
CML162	Trop	Tropical/subtropical	S		18
CML163	Trop	Tropical/subtropical			157
CML165	Trop	Tropical/subtropical			269
CML166	Trop	Tropical/subtropical			637
CML169	Trop	Tropical/subtropical			316
CML170	Trop	Tropical/subtropical			62
CML171	Trop	Tropical/subtropical			95
CML172	Trop	Tropical/subtropical	S		10
CML191	Trop	Tropical/subtropical			82
CML192	Trop	Tropical/subtropical			709
CML20	Trop	Tropical/subtropical			716
CML202	Trop	Tropical/subtropical			146
CML206	Trop	Tropical/subtropical			351
CML223	Trop	Tropical/subtropical			500
CML226	Trop	Tropical/subtropical			523
CML228	Trop	Tropical/subtropical			470
CML229	Trop	Tropical/subtropical			576
CML27	Trop	Tropical/subtropical			568
CML282	Trop	Tropical/subtropical			539
CML283	Trop	Tropical/subtropical	T		795
CML285	Trop	Tropical/subtropical			382
CML287	Trop	Tropical/subtropical			117
CML289	Trop	Tropical/subtropical			413
CML29	Trop	Tropical/subtropical			769
CML290	Trop	Tropical/subtropical			155
CML298	Trop	Tropical/subtropical	S		36
CML-300	Trop	Tropical/subtropical			152
CML-304	Trop	Tropical/subtropical			333
CML31	Trop	Tropical/subtropical			162
CML311/MBR C3 BC F23-1-2-1-B-B-B	Trop	Tropical/subtropical			362
CML311/MBR C3 BC F3-1-1-1-B-B-B	Trop	Tropical/subtropical			177
CML311/MBR C3 BC F3-1-1-2-B-B	Trop	Tropical/subtropical			571
CML311/MBR C3 BC F35-1-2-1-B-B-B	Trop	Tropical/subtropical			297
CML311/MBR C3 BC F35-2-2-1-B-B	Trop	Tropical/subtropical			373
CML311/MBR C3 BC F43-2-1-1-B-B-B	Trop	Tropical/subtropical			191
CML311/MBR C3 BC F65-1-2-2-B-B-B	Trop	Tropical/subtropical			282
CML311/MBR C3 BC F95-2-2-1-B-B-B	Trop	Tropical/subtropical			611
CML312SR	Trop	Tropical/subtropical			594
CML312SRQ=[[(CLQ-RCWQ83xCML312SR)xCML312SR]xCML312SR)]-15-1-BBB	Trop	Tropical/subtropical			546
CML319	Trop	Tropical/subtropical			736
CML32	Trop	Tropical/subtropical			604
CML322	Trop	Tropical/subtropical			171
CML323	Trop	Tropical/subtropical			619
CML325	Trop	Tropical/subtropical			286
CML326	Trop	Tropical/subtropical			256
CML328	Trop	Tropical/subtropical			540
CML330	Trop	Tropical/subtropical			672
CML338	Trop	Tropical/subtropical			640
CML360	Trop	Tropical/subtropical			747
CML361	Trop	Tropical/subtropical			403
CML364	Trop	Tropical/subtropical			610
CML380xMBR/MDR C3 BC F21-1-1-2-B-B-B-B-3-1-B-B-B	Trop	Tropical/subtropical			375
CML384xMBR/MDR C3 BC F58-2-1-3-B-B-B-B-3-1-B-B-B	Trop	Tropical/subtropical			440
CML384xMBR/MDR C3 BC F58-2-1-3-B-B-B-B-3-1-B-B-B	Trop	Tropical/subtropical	T	TG	823
CML389/CML144//CML159//POOL15QPMSR-B-6-B-B	Trop	Tropical/subtropical			543
CML40	Trop	Tropical/subtropical	S		1
CML402	Trop	Tropical/subtropical			285
CML408	Trop	Tropical/subtropical			561
CML411	Trop	Tropical/subtropical			140
CML415	Trop	Tropical/subtropical			303
CML418	Trop	Tropical/subtropical			659
CML423	Trop	Tropical/subtropical			735
CML426	Trop	Tropical/subtropical	T		799
CML428	Trop	Tropical/subtropical			692
CML430	Trop	Tropical/subtropical			81
CML431	Trop	Tropical/subtropical			165
CML432	Trop	Tropical/subtropical	T		792
CML433	Trop	Tropical/subtropical			468
CML445/CML144//CML159//POOL15QPMSR-B-36-B-B	Trop	Tropical/subtropical			112
CML445/CML144//CML159//POOL15QPMSR-B-55-B-B	Trop	Tropical/subtropical			283
CML451	Trop	Tropical/subtropical			782
CML454	Trop	Tropical/subtropical	S		5
CML465	Trop	Tropical/subtropical			588
CML468	Trop	Tropical/subtropical			176
CML470	Trop	Tropical/subtropical	T		812
CML471	Trop	Tropical/subtropical			772
CML473	Trop	Tropical/subtropical			756
CML479	Trop	Tropical/subtropical			113
CML480	Trop	Tropical/subtropical			169
CML486	Trop	Tropical/subtropical	S	SP	13
CML493	Trop	Tropical/subtropical			457
CML496	Trop	Tropical/subtropical			343
CML497	Trop	Tropical/subtropical			650
CML50	Trop	Tropical/subtropical	S		35
CML504	Trop	Tropical/subtropical			377
CML507	Trop	Tropical/subtropical			280
CML511	Trop	Tropical/subtropical			615
CML68	Trop	Tropical/subtropical			91
CML69	Trop	Tropical/subtropical			132
CML80	Trop	Tropical/subtropical			549
CML84	Trop	Tropical/subtropical			50
CML85	Trop	Tropical/subtropical			765
CML94	Trop	Tropical/subtropical			595
CML96	Trop	Tropical/subtropical			732
CML99	Trop	Tropical/subtropical			694
Cuba/Guad C3 F53-3-1-1-B-B-B	Trop	Tropical/subtropical			158
Cuba/GuadC3F125-2-2-1-B-B-B	Trop	Tropical/subtropical			105
CY9169	Trop	Tropical/subtropical	T		796
DTPW C9	Trop	Tropical/subtropical			104
DTPWC9-F104-5-4-1-1-B-B-B	Trop	Tropical/subtropical			494
DTPY C9	Trop	Tropical/subtropical			254
DTPYC9-F46-1-2-1-2-B-B	Trop	Tropical/subtropical			77
DTPYC9-F46-3-9-1-1-B-BTL-07B 6614-42	Trop	Tropical/subtropical			432
Duzi	Trop	Tropical/subtropical			401
ECA-MOROSR( BC1)F2-7-ECAVEE7/PL15QPMC7SRC1F2//POOL15QPMSR-B-4-B-B	Trop	Tropical/subtropical	T		806
Guad 6	Trop	Tropical/subtropical			498
Guanhua	Trop	Tropical/subtropical			268
H16	Trop	Tropical/subtropical			221
INTA-191-2-1-2-B*8-B-B-B	Trop	Tropical/subtropical			492
Jiao51	Trop	Tropical/subtropical			386
La Posta Seq C7-F125-2-1-1-2-B-B-B	Trop	Tropical/subtropical			420
La Posta Seq C7-F180-1-1-2-2-B-B-B	Trop	Tropical/subtropical			48
La Posta Seq C7-F180-3-1-1-1-B-B-B	Trop	Tropical/subtropical			474
La Posta Seq C7-F64-2-6-1-2-B-B-B	Trop	Tropical/subtropical			512
La Posta Seq C7-F64-2-6-2-1-B-B-B	Trop	Tropical/subtropical			220
La Posta Seq C7-F64-2-8-1-2-B-B	Trop	Tropical/subtropical			212
La Posta Seq C7-F86-1-1-1-1-B-B-B	Trop	Tropical/subtropical			106
La Posta Seq C7-F96-1-2-1-2-B-B	Trop	Tropical/subtropical			380
LAMA2002-60-9-B	Trop	Tropical/subtropical			670
LPSC7	Trop	Tropical/subtropical			317
MAS[206/312]-215-1-4-1-BBBB-B-B-B	Trop	Tropical/subtropical			201
MAS[206/312]-23-2-1-1-B*6-B-B-B	Trop	Tropical/subtropical			490
MBR C5 BC F4-1-2-2-B-1-2-B	Trop	Tropical/subtropical			448
MBR C5 BC F8-1-1-1-B-2-2-B	Trop	Tropical/subtropical			616
MBR C6 BC F234-1-B-#-1-1-B-B-B-B-B	Trop	Tropical/subtropical	T		815
MBR/MDR C3 BC F1-1-1-1-B-3-2-B	Trop	Tropical/subtropical			266
P402c2F2-695-2-BB-2-B*4-1-B	Trop	Tropical/subtropical			412
P501SRc0-F2-47-3-1-1-B-B-B-B	Trop	Tropical/subtropical			138
P590 C7 Blancos F57-1-3-1-B-B-B	Trop	Tropical/subtropical			209
P591c4 F55-2-2-2-B-B-B	Trop	Tropical/subtropical			175
P591c41y2GENF3-1-1-2-B-B-B	Trop	Tropical/subtropical			681
PAZM 6053	Trop	Tropical/subtropical	S		31
Pool 21 x Pool 22	Trop	Tropical/subtropical			337
R15	Trop	Tropical/subtropical			213
RDOM 330	Trop	Tropical/subtropical			428
ShuangM9	Trop	Tropical/subtropical			773
Sichuan regional landrace	Trop	Tropical/subtropical			429
VL05101	Trop	Tropical/subtropical			726
VL0510821	Trop	Tropical/subtropical			360
VL0512442	Trop	Tropical/subtropical			593
VL0512452	Trop	Tropical/subtropical			344
VL0512464	Trop	Tropical/subtropical			116
VL05128	Trop	Tropical/subtropical			460
VL052	Trop	Tropical/subtropical			66
VL05353	Trop	Tropical/subtropical			311
VL054178	Trop	Tropical/subtropical			97
VL05483	Trop	Tropical/subtropical			42
VL054881	Trop	Tropical/subtropical			453
VL055	Trop	Tropical/subtropical			349
VL0556	Trop	Tropical/subtropical			196
VL05561	Trop	Tropical/subtropical			84
VL0558	Trop	Tropical/subtropical			125
VL05610	Trop	Tropical/subtropical			206
VL05616	Trop	Tropical/subtropical			651
VL056883	Trop	Tropical/subtropical			83
VL056942	Trop	Tropical/subtropical			493
VL058014	Trop	Tropical/subtropical			365
VL062784	Trop	Tropical/subtropical			326
VL062785	Trop	Tropical/subtropical			149
VL06382	Trop	Tropical/subtropical			621
VL06384	Trop	Tropical/subtropical			330
YuzongBC15-2	Trop	Tropical/subtropical			246
ZM521B-66-4-1-1-BB-B-B-B	Trop	Tropical/subtropical			368
Notes: a, Population type: the accessions could be classified into five population types, including C5 RIL, C6 RIL, IL, Trop and Temp; b, Ecotype means the two different ecotypes: Tropical/subtropical and temperate ecotype; c, Selection-1: selection based on LPTI, S means sensitive to LP stress, T means tolerant to LP stress; d, Selection-2: selection based on LPTI and LPPI, TG: tolerant and good…
